# Supplementary material for: Changes in the Expression Profile of Pyroptosis-Related Genes in Senescent Retinal Pigment Epithelial Cells after Lutein Treatment
Source: Curr Issues Mol Biol. 2023 Feb 9;45(2):1500–18. doi: 10.3390/cimb45020097 (PMC9955508; doi:10.3390/cimb45020097)
Supplement: Supplementary file 1 [file cimb-45-00097-s001.zip]

Archive with 1 entries (1 files):
- cimb-2157598-supplementary.pdf
